# Supplementary material for: Genetic features of antimicrobial drug-susceptible extraintestinal pathogenic Escherichia coli pandemic sequence type 95
Source: Microbiol Spectr. 2023 Dec 7;12(1):e04189-22. doi: 10.1128/spectrum.04189-22 (PMC10783064; doi:10.1128/spectrum.04189-22)
Supplement: Table S5 — Information of 13 SNPs on core genes and 145 accessory genes associated with drug resistance. [file spectrum.04189-22-s0006.csv]

	UTI		BSI
Gene/SNP	OR [95% CI]	P-value	OR [95% CI]	P-value
bcsE	1.9 [1-3.5]	0.035	2 [1.1-3.8]	0.024
bfpB	7.3 [2.8-20.1]	0.000	5.8 [2.1-18.1]	0.001
cea	4.3 [1.2-19.9]	0.034	6.2 [1.7-40.5]	0.017
cnl	4 [1.1-18.7]	0.045	5.8 [1.6-37.8]	0.023
finO	5.2 [2.5-11.3]	0.000	6.9 [3.3-15.4]	0.000
hha_2	8.4 [3.3-23.8]	0.000	7.2 [3-19.4]	0.000
ldrD_2	2.3 [1.2-4.2]	0.010	1.9 [1.1-3.5]	0.032
mbeA	4.2 [1.3-16.8]	0.025	4.4 [1.4-20.6]	0.028
merA	9.2 [3.2-33.8]	0.000	86.6 [15.5-1679.5]	0.000
merC	7.1 [2.5-23.8]	0.000	106.1 [19.2-2028]	0.000
merP	7.1 [2.5-23.8]	0.000	105.2 [19-2012.5]	0.000
merT	8 [2.6-30.2]	0.001	46.6 [11.3-338.7]	0.000
nucH	10.1 [4.2-26.8]	0.000	15 [5.3-50.9]	0.000
pndA	14.1 [5.1-43.9]	0.000	11.5 [4.3-35.8]	0.000
psiB_1	8.3 [3-25.6]	0.000	11.7 [4.1-38.8]	0.000
repA	16.7 [4.4-84.3]	0.000	12.7 [3.5-63.8]	0.000
rfaH_2	9.7 [3.8-27.3]	0.000	8 [3.1-22.8]	0.000
rpoS_1	13.3 [4.6-44.4]	0.000	10.4 [3.8-33.7]	0.000
tetD	9 [2.4-46]	0.003	3.7 [1.1-15.4]	0.046
tnsB	7.4 [2.7-24.2]	0.000	112.4 [20.7-2133.1]	0.000
traI	2.3 [1.1-4.9]	0.021	2.4 [1.3-4.7]	0.007
traS	15.9 [5.7-54.5]	0.000	3.1 [1.5-6.5]	0.003
ttgR	2.3 [1.1-4.7]	0.022	2.2 [1.1-4.3]	0.022
yggR_1	6.6 [2.8-16.4]	0.000	11.4 [4.1-36.9]	0.000
yqiJ_1	6.1 [2.5-16]	0.000	6.1 [2.4-17.3]	0.000
yqiK_1	9.5 [3.7-27.1]	0.000	5.7 [2.2-16]	0.000
group_10040	8.5 [3.2-25.1]	0.000	5 [1.7-17.1]	0.005
group_10041	11.3 [4.5-31.1]	0.000	12.5 [4.6-40]	0.000
group_10046	9.8 [3.7-28.1]	0.000	8.9 [3.5-25.7]	0.000
group_10527	19.6 [5.4-95.5]	0.000	4.6 [1.1-19.1]	0.029
group_10832	10.7 [3.9-32.7]	0.000	6.6 [2.3-23.8]	0.001
group_10863	10.1 [4.2-26.8]	0.000	8.9 [3.5-25.5]	0.000
group_10865	7.7 [1.8-42.8]	0.010	7.6 [1.8-34.6]	0.006
group_11029	5.9 [1.8-21.8]	0.005	12.6 [2.7-95.2]	0.004
group_11507	3.7 [1.4-10.2]	0.008	3 [1.1-8.9]	0.036
group_11648	31.6 [6.6-236.8]	0.000	64.8 [10.5-1286.5]	0.000
group_11782	9.1 [3.6-24.4]	0.000	8.1 [3.1-24.1]	0.000
group_11786	8.7 [3.4-23.9]	0.000	11.6 [4.2-37.3]	0.000
group_11789	17.9 [5.6-71.1]	0.000	25.4 [7.5-110.2]	0.000
group_11790	8.9 [3.8-22.9]	0.000	7.4 [3.1-20.1]	0.000
group_1200	7.9 [1.7-44.5]	0.011	4.1 [1.2-14.4]	0.024
group_12001	3.7 [1.1-13]	0.038	3.9 [1.5-11.8]	0.009
group_12161	3.5 [1.2-11]	0.025	2.5 [1-6.6]	0.046
group_12819	6.8 [2.4-20.4]	0.000	4.9 [1.5-17.4]	0.010
group_1294	15.4 [1.7-333.2]	0.024	21.8 [2.2-490.4]	0.014
group_12985	8.5 [3.2-25.1]	0.000	5.1 [1.8-17.3]	0.005
group_12987	6.5 [2.8-16.2]	0.000	9.1 [3.5-27.2]	0.000
group_12989	8 [3.3-20.5]	0.000	11.2 [4.1-36.5]	0.000
group_12990	8.4 [3.5-21.7]	0.000	11.2 [4.1-36.5]	0.000
group_12991	3 [1.3-6.9]	0.010	10.5 [3.8-34.2]	0.000
group_13167	3.8 [1.2-13.5]	0.030	3.6 [1.4-10.3]	0.010
group_1328	12.3 [3.7-50.3]	0.000	26.1 [6-192.1]	0.000
group_1357	2 [1-3.8]	0.043	2 [1.1-3.7]	0.038
group_13670	5.8 [2.1-18.2]	0.001	5.9 [2-18.7]	0.002
group_14410	8.5 [3.2-25.1]	0.000	5.1 [1.8-17.3]	0.005
group_14411	12.3 [4.8-34.8]	0.000	15 [5.3-50.9]	0.000
group_14412	8 [3.3-20.5]	0.000	11.4 [4.1-36.9]	0.000
group_14417	8.1 [3.2-22.4]	0.000	11.1 [4-35.7]	0.000
group_14418	21.9 [7.7-71.1]	0.000	28 [8.3-124.5]	0.000
group_14670	3.8 [1.2-13.5]	0.030	3.7 [1.5-10.5]	0.009
group_15199	27.1 [6.1-232.6]	0.000	13.9 [4.3-64.9]	0.000
group_15677	2.1 [1-4.3]	0.047	2.1 [1-4.4]	0.043
group_15803	9 [3-33.4]	0.000	27.1 [6.3-178.9]	0.000
group_15949	8 [3.3-20.5]	0.000	11.2 [4.1-36.5]	0.000
group_15950	7 [3-17.4]	0.000	7.4 [3-20.7]	0.000
group_15951	12.1 [4.6-34.7]	0.000	15.4 [5.2-55]	0.000
group_16904	8.2 [3-26.6]	0.000	114.2 [21.1-2164.2]	0.000
group_16906	8 [2.6-30.2]	0.001	46.6 [11.3-338.7]	0.000
group_16910	44.4 [8.6-822.3]	0.000	21.8 [6.9-99]	0.000
group_18032	7.7 [3.3-19.3]	0.000	14.9 [5.3-50.6]	0.000
group_18034	9.2 [3.7-24.8]	0.000	15.2 [5.4-51.3]	0.000
group_18035	8 [3.3-20.5]	0.000	11.2 [4.1-36.5]	0.000
group_18036	8 [3.3-20.5]	0.000	11.4 [4.1-36.9]	0.000
group_18038	11.9 [4.6-34.4]	0.000	15.4 [5.2-55]	0.000
group_18039	12.1 [4.6-34.7]	0.000	15.4 [5.2-55]	0.000
group_18040	12.1 [4.6-34.7]	0.000	15.4 [5.2-55]	0.000
group_18707	13.1 [2.4-107]	0.005	5.4 [1.1-29.2]	0.041
group_18821	3.8 [1.5-11.2]	0.009	3.2 [1.4-8.4]	0.010
group_18945	7.4 [2.7-24.2]	0.000	114.2 [21.1-2164.2]	0.000
group_18947	7.8 [2.9-25.4]	0.000	114.2 [21.1-2164.2]	0.000
group_19008	7.5 [2.7-22.5]	0.000	13.9 [3.8-71.1]	0.000
group_2007	9.7 [2.4-41.2]	0.002	12.5 [2.7-95.2]	0.004
group_2059	29.9 [6.9-213]	0.000	4.2 [1.3-19.8]	0.037
group_2062	5.8 [1.3-31.6]	0.027	51.7 [8.3-1031.9]	0.000
group_20998	12.6 [4.6-38.5]	0.000	9.6 [3.1-36.5]	0.000
group_20999	8 [3.3-20.5]	0.000	11.2 [4.1-36.5]	0.000
group_21000	8 [3.3-20.5]	0.000	11.2 [4.1-36.5]	0.000
group_21001	8 [3.3-20.5]	0.000	11.4 [4.1-36.9]	0.000
group_21002	12.1 [4.6-34.7]	0.000	15.4 [5.2-55]	0.000
group_21003	12.1 [4.6-34.7]	0.000	15.4 [5.2-55]	0.000
group_21004	12.1 [4.6-34.7]	0.000	15.4 [5.2-55]	0.000
group_21005	12.1 [4.6-34.7]	0.000	15.4 [5.2-55]	0.000
group_21007	14.5 [5.4-44.3]	0.000	12.1 [4.1-42.3]	0.000
group_21010	21.9 [7.7-71.1]	0.000	20.5 [6.4-82.1]	0.000
group_2348	7 [2.6-22]	0.000	8.1 [3.1-24.6]	0.000
group_2500	7.8 [3.2-20.8]	0.000	11.7 [4.7-33.5]	0.000
group_2641	4.5 [1.3-20.8]	0.030	11.8 [1.7-252.8]	0.038
group_2643	3.5 [1.1-12.6]	0.041	5.3 [1.4-35.5]	0.035
group_3041	10.7 [4.1-31]	0.000	12 [4.2-40.6]	0.000
group_3207	25.6 [6.5-134]	0.000	7.5 [2.3-27.6]	0.001
group_3573	5.8 [1.9-19.4]	0.003	12.4 [3.3-65.1]	0.001
group_3822	2.5 [1.2-5.4]	0.013	2.4 [1.3-4.7]	0.009
group_3871	17.1 [4.5-86.7]	0.000	12 [3.7-50.6]	0.000
group_4018	8.8 [3.7-22.7]	0.000	7.3 [3-19.9]	0.000
group_4136	10.6 [3.9-33.1]	0.000	4.6 [2.1-11.4]	0.000
group_4328	2.6 [1.3-5.5]	0.011	2.6 [1.4-5]	0.005
group_4558	67.6 [8.7-2180]	0.001	9.1 [2.8-41.8]	0.001
group_4571	24.2 [6.1-170.6]	0.000	15 [5-59.7]	0.000
group_460	16.4 [4.7-86.2]	0.000	19.4 [5.6-98.9]	0.000
group_4840	8 [2.1-33.2]	0.003	10.8 [2.7-58.6]	0.002
group_4841	9.3 [3.9-24.3]	0.000	7.4 [3.1-20.1]	0.000
group_4877	4.2 [1.5-14.4]	0.012	3.1 [1.1-9.9]	0.039
group_5034	13.8 [4.1-56.1]	0.000	5 [1.2-20.7]	0.022
group_5507	9.6 [3.4-33.4]	0.000	10.3 [3.9-32.3]	0.000
group_5521	11 [3.7-36.7]	0.000	19.9 [5.7-90.4]	0.000
group_5555	4.1 [1.7-10.5]	0.002	12.6 [4.2-45.1]	0.000
group_5818	12.1 [4.6-35.3]	0.000	11.5 [4.3-35.8]	0.000
group_6013	16.6 [4.8-87.1]	0.000	7.2 [2.8-22.6]	0.000
group_6334	6.8 [1.8-28]	0.006	21 [5.4-112.5]	0.000
group_6546	78.2 [10.5-2411]	0.001	27.7 [6.8-197.8]	0.000
group_6782	21.2 [6.8-79.5]	0.000	16.5 [4.8-80.4]	0.000
group_6859	5 [1.3-34.1]	0.045	3.8 [1.3-12.5]	0.019
group_7090	4 [1.4-13.9]	0.016	3.5 [1.2-13.1]	0.036
group_7474	2.7 [1.2-6.2]	0.018	2.1 [1.1-4]	0.029
group_7587	7.5 [3.2-19.1]	0.000	7.4 [3.1-20.1]	0.000
group_7590	7.5 [3.3-18.7]	0.000	15.2 [5.4-51.3]	0.000
group_7591	9.1 [3.7-24.2]	0.000	7.4 [3.1-20.1]	0.000
group_7600	8.7 [3.6-22.6]	0.000	7.9 [3.2-21.7]	0.000
group_7710	15 [5.4-47.5]	0.000	18.3 [6.1-68.1]	0.000
group_8062	8.5 [3.2-25.1]	0.000	7.2 [2.4-26.8]	0.001
group_8067	8.6 [3.6-22.4]	0.000	7.4 [3.1-20.1]	0.000
group_8072	21.8 [7.6-73.1]	0.000	12.5 [4.4-42.1]	0.000
group_8077	11.9 [4.6-34.4]	0.000	15.4 [5.2-55]	0.000
group_82	12.5 [3.1-65.1]	0.001	28.7 [6.2-218.3]	0.000
group_8369	5.8 [2.1-18.2]	0.001	5.3 [1.8-17.3]	0.003
group_8459	7.2 [2.9-18.9]	0.000	7.3 [2.9-20.5]	0.000
group_8620	7.9 [3.2-21.3]	0.000	11.4 [4.1-36.9]	0.000
group_8622	10.1 [4.2-26.8]	0.000	7.4 [3.1-20.1]	0.000
group_8925	6.3 [1.7-27.9]	0.009	4.6 [1.4-16.8]	0.014
group_9190	11.7 [4.3-35.4]	0.000	23.2 [6.5-116.3]	0.000
group_9197	10.5 [4.2-29]	0.000	15 [5.3-50.9]	0.000
group_9203	6 [2.6-15]	0.000	5.7 [2.4-15.3]	0.000
group_9204	3 [1.4-7]	0.008	10.5 [3.8-34.2]	0.000
group_9426	4.4 [1.1-16.3]	0.028	6.5 [1.6-34.9]	0.014
group_9934	9.5 [2.1-46]	0.003	6.6 [1.6-29.5]	0.010
X114300	3.3 [1-10.3]	0.042	9.2 [2.3-39.6]	0.002
X606715	16.7 [1.5-379.1]	0.027	38.1 [4.6-823.1]	0.003
X619034	3 [1.2-8.1]	0.024	3.7 [1.2-12.3]	0.028
X890366	8.2 [0.9-75.3]	0.046	9.9 [2-53.1]	0.005
X998902	8.2 [0.9-75.3]	0.046	9.9 [2-53.1]	0.005
X1301673	8.2 [0.9-75.3]	0.046	9.9 [2-53.1]	0.005
X1473689	3.7 [1.3-11]	0.017	8 [2-33.5]	0.003
X1593047	3.3 [1-10.3]	0.042	9.2 [2.3-39.6]	0.002
X1729068	8.2 [0.9-75.3]	0.046	9.9 [2-53.1]	0.005
X1926171	4.3 [1.4-13]	0.009	8 [2-33.5]	0.003
X2070522	3.3 [1-10.3]	0.042	9.2 [2.3-39.6]	0.002
X2198137	8.2 [0.9-75.3]	0.046	9.9 [2-53.1]	0.005
X2269668	3.7 [1.3-11]	0.017	8.3 [2.2-34.2]	0.002
